# Supplementary material for: Lasiodiplodia syzygii sp. nov. (Botryosphaeriaceae) causing post-harvest water-soaked brown lesions on Syzygium samarangense in Chiang Rai, Thailand
Source: Biodivers Data J. 2021 Jan 7;9:e60604. doi: 10.3897/BDJ.9.e60604 (PMC7809010; doi:10.3897/BDJ.9.e60604)
Supplement: XML Treatment for Lasiodiplodia syzygii [file BDJ.9.e60604-treatment1.xml]

<!DOCTYPE tp:taxon-treatment
  PUBLIC "-//TaxonX//DTD Taxonomic Treatment Publishing DTD v0 20100105//EN" "tax-treatment-NSO.dtd">
<tp:taxon-treatment xmlns:tp="http://www.plazi.org/taxpub"><tp:treatment-meta><mixed-citation publication-type="journal"><person-group><name><surname>Meng</surname><given-names>Chao-Rong</given-names></name><name><surname>Zhang</surname><given-names>Qian</given-names></name><name><surname>Yang</surname><given-names>Zai-Fu</given-names></name><name><surname>Geng</surname><given-names>Kun</given-names></name><name><surname>Zeng</surname><given-names>Xiang-Yu</given-names></name><name><surname>Thilini Chethana</surname><given-names>K. W.</given-names></name><name><surname>Wang</surname><given-names>Yong</given-names></name></person-group><article-title><italic><tp:taxon-name><tp:taxon-name-part taxon-name-part-type="genus" reg="Lasiodiplodia">Lasiodiplodia</tp:taxon-name-part> <tp:taxon-name-part taxon-name-part-type="species" reg="syzygii">syzygii</tp:taxon-name-part></tp:taxon-name></italic> sp. nov. (<tp:taxon-name><tp:taxon-name-part taxon-name-part-type="family">Botryosphaeriaceae</tp:taxon-name-part></tp:taxon-name>) causing post-harvest water-soaked brown lesions on <italic><tp:taxon-name><tp:taxon-name-part taxon-name-part-type="genus" reg="Syzygium">Syzygium</tp:taxon-name-part> <tp:taxon-name-part taxon-name-part-type="species" reg="samarangense">samarangense</tp:taxon-name-part></tp:taxon-name></italic> in Chiang Rai, Thailand</article-title><source>Biodivers Data J</source><day>07</day><month>1</month><year>2021</year><volume>9</volume><pub-id pub-id-type="doi">10.3897/BDJ.9.e60604</pub-id></mixed-citation></tp:treatment-meta><tp:nomenclature><tp:taxon-name><object-id xmlns:xlink="http://www.w3.org/1999/xlink" content-type="arpha" xlink:type="simple">36593BB5-E940-55FF-A752-C47223FD800D</object-id><tp:taxon-name-part taxon-name-part-type="genus">Lasiodiplodia</tp:taxon-name-part> <tp:taxon-name-part taxon-name-part-type="species">syzygii</tp:taxon-name-part><object-id xmlns:xlink="http://www.w3.org/1999/xlink" xlink:type="simple" object-id-type="MycoBank">837701</object-id></tp:taxon-name><tp:taxon-authority>C.R. Meng, Qian Zhang &amp; Yong Wang bis</tp:taxon-authority><tp:taxon-status xmlns:xlink="http://www.w3.org/1999/xlink" xlink:type="simple">sp. nov.</tp:taxon-status></tp:nomenclature><tp:treatment-sec sec-type="materials"><title>Materials</title><list list-type="alpha-lower" list-content="occurrences"><list-item><p><bold>Type status:</bold> <named-content xmlns:xlink="http://www.w3.org/1999/xlink" content-type="dwc:typeStatus" xlink:type="simple">Holotype</named-content>. <bold>Occurrence:</bold> catalogNumber: <named-content xmlns:xlink="http://www.w3.org/1999/xlink" content-type="dwc:catalogNumber" xlink:type="simple">HGUP 9719</named-content>; recordedBy: <named-content xmlns:xlink="http://www.w3.org/1999/xlink" content-type="dwc:recordedBy" xlink:type="simple">Wang Yong</named-content>; <bold>Taxon:</bold> scientificName: <named-content xmlns:xlink="http://www.w3.org/1999/xlink" content-type="dwc:scientificName" xlink:type="simple"><italic><tp:taxon-name><tp:taxon-name-part taxon-name-part-type="genus" reg="Lasiodiplodia">Lasiodiplodia</tp:taxon-name-part> <tp:taxon-name-part taxon-name-part-type="species" reg="syzygii">syzygii</tp:taxon-name-part></tp:taxon-name></italic></named-content>; kingdom: <named-content xmlns:xlink="http://www.w3.org/1999/xlink" content-type="dwc:kingdom" xlink:type="simple"><tp:taxon-name><tp:taxon-name-part taxon-name-part-type="kingdom">Fungi</tp:taxon-name-part></tp:taxon-name></named-content>; class: <named-content xmlns:xlink="http://www.w3.org/1999/xlink" content-type="dwc:class" xlink:type="simple"><tp:taxon-name><tp:taxon-name-part taxon-name-part-type="class">Dothideomycetes</tp:taxon-name-part></tp:taxon-name></named-content>; order: <named-content xmlns:xlink="http://www.w3.org/1999/xlink" content-type="dwc:order" xlink:type="simple"><tp:taxon-name><tp:taxon-name-part taxon-name-part-type="order">Botryosphaeriales</tp:taxon-name-part></tp:taxon-name></named-content>; family: <named-content xmlns:xlink="http://www.w3.org/1999/xlink" content-type="dwc:family" xlink:type="simple"><tp:taxon-name><tp:taxon-name-part taxon-name-part-type="family">Botryosphaeriaceae</tp:taxon-name-part></tp:taxon-name></named-content>; genus: <named-content xmlns:xlink="http://www.w3.org/1999/xlink" content-type="dwc:genus" xlink:type="simple"><tp:taxon-name><tp:taxon-name-part taxon-name-part-type="genus">Lasiodiplodia</tp:taxon-name-part></tp:taxon-name></named-content>; <bold>Location:</bold> country: <named-content xmlns:xlink="http://www.w3.org/1999/xlink" content-type="dwc:country" xlink:type="simple">Thailand</named-content>; stateProvince: <named-content xmlns:xlink="http://www.w3.org/1999/xlink" content-type="dwc:stateProvince" xlink:type="simple">Chiang Rai</named-content>; <bold>Identification:</bold> identifiedBy: <named-content xmlns:xlink="http://www.w3.org/1999/xlink" content-type="dwc:identifiedBy" xlink:type="simple">Chao-Rong Meng</named-content>; dateIdentified: <named-content xmlns:xlink="http://www.w3.org/1999/xlink" content-type="dwc:dateIdentified" xlink:type="simple">2020</named-content>; <bold>Record Level:</bold> type: <named-content xmlns:xlink="http://www.w3.org/1999/xlink" content-type="dwc:type" xlink:type="simple">ex-type living culture GUCC 9719.1; MFLU 19-0565, isotype, isotype living culture MFLUCC 19-0257.</named-content></p></list-item><list-item><p><bold>Type status:</bold> <named-content xmlns:xlink="http://www.w3.org/1999/xlink" content-type="dwc:typeStatus" xlink:type="simple">Other material</named-content>. <bold>Occurrence:</bold> catalogNumber: <named-content xmlns:xlink="http://www.w3.org/1999/xlink" content-type="dwc:catalogNumber" xlink:type="simple">HGUP 9720 and HGUP 9721</named-content>; recordedBy: <named-content xmlns:xlink="http://www.w3.org/1999/xlink" content-type="dwc:recordedBy" xlink:type="simple">Wang Yong</named-content>; <bold>Taxon:</bold> scientificName: <named-content xmlns:xlink="http://www.w3.org/1999/xlink" content-type="dwc:scientificName" xlink:type="simple"><italic><tp:taxon-name><tp:taxon-name-part taxon-name-part-type="genus" reg="Lasiodiplodia">Lasiodiplodia</tp:taxon-name-part> <tp:taxon-name-part taxon-name-part-type="species" reg="syzygii">syzygii</tp:taxon-name-part></tp:taxon-name></italic></named-content>; kingdom: <named-content xmlns:xlink="http://www.w3.org/1999/xlink" content-type="dwc:kingdom" xlink:type="simple"><tp:taxon-name><tp:taxon-name-part taxon-name-part-type="kingdom">Fungi</tp:taxon-name-part></tp:taxon-name></named-content>; class: <named-content xmlns:xlink="http://www.w3.org/1999/xlink" content-type="dwc:class" xlink:type="simple"><tp:taxon-name><tp:taxon-name-part taxon-name-part-type="class">Dothideomycetes</tp:taxon-name-part></tp:taxon-name></named-content>; order: <named-content xmlns:xlink="http://www.w3.org/1999/xlink" content-type="dwc:order" xlink:type="simple"><tp:taxon-name><tp:taxon-name-part taxon-name-part-type="order">Botryosphaeriales</tp:taxon-name-part></tp:taxon-name></named-content>; family: <named-content xmlns:xlink="http://www.w3.org/1999/xlink" content-type="dwc:family" xlink:type="simple"><tp:taxon-name><tp:taxon-name-part taxon-name-part-type="family">Botryosphaeriaceae</tp:taxon-name-part></tp:taxon-name></named-content>; genus: <named-content xmlns:xlink="http://www.w3.org/1999/xlink" content-type="dwc:genus" xlink:type="simple"><tp:taxon-name><tp:taxon-name-part taxon-name-part-type="genus">Lasiodiplodia</tp:taxon-name-part></tp:taxon-name></named-content>; <bold>Location:</bold> country: <named-content xmlns:xlink="http://www.w3.org/1999/xlink" content-type="dwc:country" xlink:type="simple">China</named-content>; stateProvince: <named-content xmlns:xlink="http://www.w3.org/1999/xlink" content-type="dwc:stateProvince" xlink:type="simple">Guiyang</named-content>; <bold>Identification:</bold> identifiedBy: <named-content xmlns:xlink="http://www.w3.org/1999/xlink" content-type="dwc:identifiedBy" xlink:type="simple">Chao-Rong Meng</named-content>; dateIdentified: <named-content xmlns:xlink="http://www.w3.org/1999/xlink" content-type="dwc:dateIdentified" xlink:type="simple">2020</named-content>; <bold>Record Level:</bold> type: <named-content xmlns:xlink="http://www.w3.org/1999/xlink" content-type="dwc:type" xlink:type="simple">living cultures GUCC 9719.2, GUCC 9719.3 and GUCC 9719.4</named-content></p></list-item></list></tp:treatment-sec><tp:treatment-sec sec-type="Description"><title>Description</title><p><italic><tp:taxon-name><tp:taxon-name-part taxon-name-part-type="genus" reg="Pathogenic">Pathogenic</tp:taxon-name-part></tp:taxon-name></italic> on <italic><tp:taxon-name><tp:taxon-name-part taxon-name-part-type="genus" reg="Syzygium">Syzygium</tp:taxon-name-part> <tp:taxon-name-part taxon-name-part-type="species" reg="samarangense">samarangense</tp:taxon-name-part></tp:taxon-name></italic>. <bold>Sexual morph</bold>: Undetermined. <bold>Asexual morph</bold> (Fig. <xref ref-type="fig" rid="F6360986">2</xref>): <italic>Conidiomata</italic> up to 2 mm diam., pycnidial, covered with hyphae, black, globose, ostiolate, solitary, separate, uniloculate, immersed to semi-immersed. <italic><tp:taxon-name><tp:taxon-name-part taxon-name-part-type="genus" reg="Conidiomatal">Conidiomatal</tp:taxon-name-part> <tp:taxon-name-part taxon-name-part-type="species" reg="wall">wall</tp:taxon-name-part></tp:taxon-name></italic> composed of thick-walled, dark brown cells of <italic>textura angularis</italic>, becoming thin-walled and hyaline towards the inner region. <italic>Paraphyses</italic> cylindrical, aseptate, hyaline. <italic>Conidiophores</italic> reduced to conidiogenous cells. <italic>Conidiogenous cells</italic> 10–14.5 × 3.5–4.5 μm (average = 11 × 3.7 μm, n = 20), hyaline, smooth, holoblastic forming conidia at their tips. <italic>Conidia</italic> thick-walled, <tp:taxon-name><tp:taxon-name-part taxon-name-part-type="genus" reg="Conidiomatal"/><tp:taxon-name-part taxon-name-part-type="species" reg="wall">wall</tp:taxon-name-part></tp:taxon-name> up to 1 μm wide, ovoid with both ends rounded, hyaline and remaining so for a long time, becoming pale brown with obsolete striations and occasionally with 1-septate after discharging from the conidioma, (27–)30–32(–36) × (13–)15–17(–20) μm (average = 31.3 × 16.4 μm, n = 50), L/W = 1.9.</p><p><italic>Culture characteristics</italic>: Conidia germinate on PDA within 24 hours at room temperature (25–30°C) with germ tubes produced from both ends of the conidia. Colonies with white fluffy mycelium on PDA, after 7 days become olivaceous-grey at the centre, white at the edge, raised, fluffy, dense filamentous.</p><sec sec-type="Notes"><title>Notes</title><p><italic><tp:taxon-name><tp:taxon-name-part taxon-name-part-type="genus" reg="Lasiodiplodia">Lasiodiplodia</tp:taxon-name-part> <tp:taxon-name-part taxon-name-part-type="species" reg="syzygii">syzygii</tp:taxon-name-part></tp:taxon-name></italic> strains are closely related to <italic><tp:taxon-name><tp:taxon-name-part taxon-name-part-type="genus" reg="Lasiodiplodia">L.</tp:taxon-name-part> <tp:taxon-name-part taxon-name-part-type="species" reg="rubropurpurea">rubropurpurea</tp:taxon-name-part></tp:taxon-name></italic>, but formed a distinct, well-supported clade in the phylogenetic analyses. Base-pairs comparisons between <italic><tp:taxon-name><tp:taxon-name-part taxon-name-part-type="genus" reg="Lasiodiplodia">L.</tp:taxon-name-part> <tp:taxon-name-part taxon-name-part-type="species" reg="syzygii">syzygii</tp:taxon-name-part></tp:taxon-name></italic> ex-type strain (GUCC 9719.1) and ex-type strain of <italic><tp:taxon-name><tp:taxon-name-part taxon-name-part-type="genus" reg="Lasiodiplodia">L.</tp:taxon-name-part> <tp:taxon-name-part taxon-name-part-type="species" reg="rubropurpurea">rubropurpurea</tp:taxon-name-part></tp:taxon-name></italic> (WAC 12535) found seven base differences (1.3%) in ITS region and five differences (0.6%) on LSU, but nine differences (2.1%) in <italic>tub2</italic> and 34 in TEF1-a (10.4%) (Table <xref ref-type="table" rid="T6360993">2</xref>). <italic><tp:taxon-name><tp:taxon-name-part taxon-name-part-type="genus" reg="Lasiodiplodia">Lasiodiplodia</tp:taxon-name-part> <tp:taxon-name-part taxon-name-part-type="species" reg="syzygii">syzygii</tp:taxon-name-part></tp:taxon-name></italic> produced larger pycnidia (up to 2 mm) and larger conidiogenous cells (10–14.5 × 3.5–4.5 μm) than <italic><tp:taxon-name><tp:taxon-name-part taxon-name-part-type="genus" reg="Lasiodiplodia">L.</tp:taxon-name-part> <tp:taxon-name-part taxon-name-part-type="species" reg="rubropurpurea">rubropurpurea</tp:taxon-name-part></tp:taxon-name></italic> (0.5–1.5 mm and 7–13 × 3–5 μm) (<xref ref-type="bibr" rid="B6361247">Burgess et al. 2006</xref>).</p></sec></tp:treatment-sec><tp:treatment-sec sec-type="Etymology"><title>Etymology</title><p>In reference to the host from which the fungus was first isolated.</p></tp:treatment-sec><tp:treatment-sec><!--Section generated to contain objects referenced in tp:taxon-treatment.--><fig id="F6360986" position="float" orientation="portrait"><object-id xmlns:xlink="http://www.w3.org/1999/xlink" content-type="arpha" xlink:type="simple">78A706F8-D68A-5CC2-8DC3-9C22AD803AB9</object-id><object-id xmlns:xlink="http://www.w3.org/1999/xlink" content-type="doi" xlink:type="simple">10.3897/BDJ.9.e60604.figure2</object-id><label>Figure 2.</label><caption><p><italic><tp:taxon-name><tp:taxon-name-part taxon-name-part-type="genus" reg="Lasiodiplodia">Lasiodiplodia</tp:taxon-name-part> <tp:taxon-name-part taxon-name-part-type="species" reg="syzygii">syzygii</tp:taxon-name-part></tp:taxon-name></italic> (MFLUCC 19-0257). <bold>a.</bold> infected fruit; <bold>b, c</bold>. Conidiomata on the host; <bold>d</bold>. Section through a conidioma; <bold>e.</bold> Conidia developing amongst paraphyses; <bold>f-h.</bold> Conidia formed on conidiogenous cells; <bold>i-m.</bold> Immature conidia; <bold>n-o.</bold> Colonies on PDA culture; <bold>n.</bold> From above; <bold>o.</bold> From below. Scale bars: b = 300 μm, c = 140 μm, d = 50 μm, e = 20 μm, f–m = 10 μm.</p></caption><graphic xmlns:xlink="http://www.w3.org/1999/xlink" xlink:href="bdj-09-e60604-g002.jpg" position="float" id="oo_472377.jpg" orientation="portrait" xlink:type="simple"><uri content-type="original_file" xlink:type="simple">https://binary.pensoft.net/fig/472377</uri></graphic></fig><table-wrap id="T6360993" position="float" orientation="portrait"><label>Table 2.</label><caption><p>DNA base pair differences between <italic><tp:taxon-name><tp:taxon-name-part taxon-name-part-type="genus" reg="Lasiodiplodia">Lasiodiplodia</tp:taxon-name-part> <tp:taxon-name-part taxon-name-part-type="species" reg="syzygii">syzygii</tp:taxon-name-part></tp:taxon-name></italic> and <italic><tp:taxon-name><tp:taxon-name-part taxon-name-part-type="genus" reg="Lasiodiplodia">L.</tp:taxon-name-part> <tp:taxon-name-part taxon-name-part-type="species" reg="rubropurpurea">rubropurpurea</tp:taxon-name-part></tp:taxon-name></italic> in four separate loci. <sup>T</sup> = ex-type</p></caption><table rules="all" border="1"><tbody><tr><td rowspan="2" colspan="1"><italic><tp:taxon-name><tp:taxon-name-part taxon-name-part-type="genus" reg="Lasiodiplodia">L.</tp:taxon-name-part> <tp:taxon-name-part taxon-name-part-type="species" reg="syzygiumae">syzygiumae</tp:taxon-name-part></tp:taxon-name></italic> strains</td><td rowspan="1" colspan="4"><italic><tp:taxon-name><tp:taxon-name-part taxon-name-part-type="genus" reg="Lasiodiplodia">Lasiodiplodia</tp:taxon-name-part> <tp:taxon-name-part taxon-name-part-type="species" reg="rubropurpurea">rubropurpurea</tp:taxon-name-part></tp:taxon-name></italic> WAC 12535<sup>T</sup></td></tr><tr><td rowspan="1" colspan="1">ITS (1–530)</td><td rowspan="1" colspan="1">LSU (531–1421)</td><td rowspan="1" colspan="1">TEF1-a(1422–1748)</td><td rowspan="1" colspan="1"><italic>β</italic>-tubulin (1749–2177)</td></tr><tr><td rowspan="1" colspan="1">MFLUCC 19-0257=GUCC 9719.1<sup>T</sup></td><td rowspan="1" colspan="1">7</td><td rowspan="1" colspan="1">5</td><td rowspan="1" colspan="1">34</td><td rowspan="1" colspan="1">9</td></tr><tr><td rowspan="1" colspan="1">GUCC 9719.2</td><td rowspan="1" colspan="1">7</td><td rowspan="1" colspan="1">5</td><td rowspan="1" colspan="1">34</td><td rowspan="1" colspan="1">9</td></tr><tr><td rowspan="1" colspan="1">GUCC 9719.3</td><td rowspan="1" colspan="1">7</td><td rowspan="1" colspan="1">5</td><td rowspan="1" colspan="1">34</td><td rowspan="1" colspan="1">9</td></tr><tr><td rowspan="1" colspan="1">GUCC 9719.4</td><td rowspan="1" colspan="1">7</td><td rowspan="1" colspan="1">5</td><td rowspan="1" colspan="1">34</td><td rowspan="1" colspan="1">9</td></tr><tr><td rowspan="1" colspan="1">Total number of differences</td><td rowspan="1" colspan="4">55</td></tr></tbody></table></table-wrap></tp:treatment-sec><ref-list><ref id="B6361247"><element-citation xmlns:xlink="http://www.w3.org/1999/xlink" publication-type="article" xlink:type="simple"><person-group person-group-type="author"><name name-style="western"><surname>Burgess</surname><given-names>T I</given-names></name><name name-style="western"><surname>Barber</surname><given-names>P. A</given-names></name><name name-style="western"><surname>Mohali</surname><given-names>Sari</given-names></name><name name-style="western"><surname>Pegg</surname><given-names>Geoff</given-names></name><name name-style="western"><surname>de Beer</surname><given-names>Wilhelm</given-names></name><name name-style="western"><surname>Wingfield</surname><given-names>M J</given-names></name></person-group><year>2006</year><article-title>Three new <italic><tp:taxon-name><tp:taxon-name-part taxon-name-part-type="genus" reg="Lasiodiplodia">Lasiodiplodia</tp:taxon-name-part></tp:taxon-name></italic> spp. from the tropics, recognized based on DNA sequence comparisons and morphology</article-title><source>Mycologia</source><volume>98</volume><issue>3</issue><fpage>423</fpage><lpage>435</lpage><pub-id pub-id-type="doi">10.1080/15572536.2006.11832677</pub-id></element-citation></ref></ref-list></tp:taxon-treatment>
